# Supplementary material for: Xylan-Polyvinyl Alcohol Biopolymer Films Incorporated with Zanthoxylum rhoifolium Lam. Extract: Development, Characterization, and Antimicrobial Activity for Active Food Packaging
Source: Polymers (Basel). 2026 May 6;18(9):1143. doi: 10.3390/polym18091143 (PMC13165833; doi:10.3390/polym18091143)
Supplement: Supplementary file 1 [file polymers-18-01143-s001.zip]

Archive with 1 entries (1 files):
- polymers-4265538-supplementary.pdf
